# Supplementary material for: Daily actual evapotranspiration estimation of different land use types based on SEBAL model in the agro-pastoral ecotone of northwest China
Source: PLoS One. 2022 Mar 15;17(3):e0265138. doi: 10.1371/journal.pone.0265138 (PMC8923451; doi:10.1371/journal.pone.0265138)
Supplement: S1 Dataset — (ZIP) [file pone.0265138.s001.zip]

Archive with 9 entries (8 files):
- S1_Dataset/
- S1_Dataset/meteorological_station.cpg
- S1_Dataset/meteorological_station.dbf
- S1_Dataset/meteorological_station.prj
- S1_Dataset/meteorological_station.sbn
- S1_Dataset/meteorological_station.sbx
- S1_Dataset/meteorological_station.shp
- S1_Dataset/meteorological_station.shp.xml
- S1_Dataset/meteorological_station.shx
