# Supplementary material for: Daily actual evapotranspiration estimation of different land use types based on SEBAL model in the agro-pastoral ecotone of northwest China
Source: PLoS One. 2022 Mar 15;17(3):e0265138. doi: 10.1371/journal.pone.0265138 (PMC8923451; doi:10.1371/journal.pone.0265138)
Supplement: S1 Dataset — (ZIP) [file pone.0265138.s001.zip › S1_Dataset/meteorological_station.prj]

PROJCS["WGS_1984_UTM_Zone_49N",GEOGCS["GCS_WGS_1984",DATUM["D_WGS_1984",SPHEROID["WGS_1984",6378137.0,298.257223563]],PRIMEM["Greenwich",0.0],UNIT["Degree",0.0174532925199433]],PROJECTION["Transverse_Mercator"],PARAMETER["False_Easting",500000.0],PARAMETER["False_Northing",0.0],PARAMETER["Central_Meridian",111.0],PARAMETER["Scale_Factor",0.9996],PARAMETER["Latitude_Of_Origin",0.0],UNIT["Meter",1.0]]
