# Supplementary material for: Daily actual evapotranspiration estimation of different land use types based on SEBAL model in the agro-pastoral ecotone of northwest China
Source: PLoS One. 2022 Mar 15;17(3):e0265138. doi: 10.1371/journal.pone.0265138 (PMC8923451; doi:10.1371/journal.pone.0265138)
Supplement: S1 Dataset — (ZIP) [file pone.0265138.s001.zip › S1_Dataset/meteorological_station.shp.xml]

<?xml version="1.0" encoding="UTF-8"?>
<metadata xml:lang="zh"><Esri><CreaDate>20220214</CreaDate><CreaTime>10003400</CreaTime><ArcGISFormat>1.0</ArcGISFormat><SyncOnce>TRUE</SyncOnce><DataProperties><lineage><Process ToolSource="c:\program files (x86)\arcgis\desktop10.1\ArcToolbox\Toolboxes\Data Management Tools.tbx\Project" Date="20181028" Time="151045">Project 气象站 G:\乌审旗\气象站全国.shp PROJCS['WGS_1984_UTM_Zone_49N',GEOGCS['GCS_WGS_1984',DATUM['D_WGS_1984',SPHEROID['WGS_1984',6378137.0,298.257223563]],PRIMEM['Greenwich',0.0],UNIT['Degree',0.0174532925199433]],PROJECTION['Transverse_Mercator'],PARAMETER['false_easting',500000.0],PARAMETER['false_northing',0.0],PARAMETER['central_meridian',111.0],PARAMETER['scale_factor',0.9996],PARAMETER['latitude_of_origin',0.0],UNIT['Meter',1.0]] # GEOGCS['GCS_WGS_1984',DATUM['D_WGS_1984',SPHEROID['WGS_1984',6378137.0,298.257223563]],PRIMEM['Greenwich',0.0],UNIT['Degree',0.0174532925199433]]</Process><Process ToolSource="c:\program files (x86)\arcgis\desktop10.1\ArcToolbox\Toolboxes\Spatial Analyst Tools.tbx\ExtractMultiValuesToPoints" Date="20181029" Time="203641">ExtractMultiValuesToPoints 研究区气象站 "差值20161217_去植被.dat 差值201612;MOD_20161217_0430.tif MOD_201612" NONE</Process><Process ToolSource="c:\program files (x86)\arcgis\desktop10.1\ArcToolbox\Toolboxes\Spatial Analyst Tools.tbx\ExtractMultiValuesToPoints" Date="20181029" Time="203801">ExtractMultiValuesToPoints 研究区气象站 "20160827_0430_mod.tif 20160827_0;20160827差值_去植被.dat 20160827差;20170526_0430.tif 20170526_0;差值20170526_去植被.dat 差值201705;Modis_430.tif Modis_430;Modis_250.tif Modis_250;差值_去植被.dat 差值_去植" NONE</Process><Process ToolSource="c:\program files (x86)\arcgis\desktop10.1\ArcToolbox\Toolboxes\Spatial Analyst Tools.tbx\ExtractMultiValuesToPoints" Date="20181029" Time="204534">ExtractMultiValuesToPoints 研究区气象站 "20160827差值.dat 20160827_1;差值20170526.dat 差值2017_1;差值.dat 差值;差值20161217.dat 差值2016_1" NONE</Process><Process ToolSource="c:\program files (x86)\arcgis\desktop10.1\ArcToolbox\Toolboxes\Spatial Analyst Tools.tbx\ExtractMultiValuesToPoints" Date="20181031" Time="111340">ExtractMultiValuesToPoints 研究区气象站 "差值20161217.dat 差值201612;20160827差值.dat 20160827差;差值20170526.dat 差值201705;差值.dat 差值" NONE</Process><Process ToolSource="c:\program files (x86)\arcgis\desktop10.1\ArcToolbox\Toolboxes\Spatial Analyst Tools.tbx\ExtractMultiValuesToPoints" Date="20181031" Time="111439">ExtractMultiValuesToPoints 研究区气象站 "WV_final_研究区.tif WV_final_" NONE</Process><Process ToolSource="c:\program files (x86)\arcgis\desktop10.1\ArcToolbox\Toolboxes\Spatial Analyst Tools.tbx\ExtractMultiValuesToPoints" Date="20181115" Time="143806">ExtractMultiValuesToPoints 研究区气象站 "20160827_0430_mod.tif 20160827_0;0624_0430_Swath_2D_1_georef.dat 0624_0430_;MOD_20161217_0430.tif MOD_201612;MODIS0928_0430.tif MODIS0928_;20170526_0430.tif 20170526_0;WV_0713_250.tif WV_0713_25" NONE</Process><Process ToolSource="c:\program files (x86)\arcgis\desktop10.1\ArcToolbox\Toolboxes\Spatial Analyst Tools.tbx\ExtractMultiValuesToPoints" Date="20181115" Time="145707">ExtractMultiValuesToPoints 研究区气象站 "0624_0250_Swath_2D_1_georef.dat 0624_0250_" NONE</Process><Process ToolSource="c:\program files (x86)\arcgis\desktop10.1\ArcToolbox\Toolboxes\Spatial Analyst Tools.tbx\ExtractMultiValuesToPoints" Date="20181115" Time="150344">ExtractMultiValuesToPoints 研究区气象站 "20160421_0430_project_Swath_2D_1_georef.dat 20160421_0" NONE</Process><Process ToolSource="c:\program files (x86)\arcgis\desktop10.1\ArcToolbox\Toolboxes\Spatial Analyst Tools.tbx\ExtractMultiValuesToPoints" Date="20181115" Time="152804">ExtractMultiValuesToPoints 气象站_反演结果 "WV_30_10.dat WV_30_10" NONE</Process><Process ToolSource="c:\program files (x86)\arcgis\desktop10.1\ArcToolbox\Toolboxes\Spatial Analyst Tools.tbx\ExtractMultiValuesToPoints" Date="20181115" Time="154227">ExtractMultiValuesToPoints 气象站_反演结果 "wv30_10_827.dat wv30_10_82" NONE</Process><Process ToolSource="c:\program files (x86)\arcgis\desktop10.1\ArcToolbox\Toolboxes\Spatial Analyst Tools.tbx\ExtractMultiValuesToPoints" Date="20181115" Time="155732">ExtractMultiValuesToPoints 气象站_反演结果 "wv30_10_0421.dat wv30_10_04" NONE</Process><Process ToolSource="c:\program files (x86)\arcgis\desktop10.1\ArcToolbox\Toolboxes\Spatial Analyst Tools.tbx\ExtractMultiValuesToPoints" Date="20181119" Time="183036">ExtractMultiValuesToPoints 气象站_反演结果 "wv30_final_xiu_00.dat wv30_final;WV__xiu_0827_00.dat WV__xiu_08;WV_xiu_0928_00.dat WV_xiu_092;WV__xiu_1217_00.dat WV__xiu_12;WV_final_xiu_0526_00.dat WV_final_x;WV_xiu_0713_00.dat WV_xiu_071" NONE</Process><Process ToolSource="c:\program files (x86)\arcgis\desktop10.1\ArcToolbox\Toolboxes\Spatial Analyst Tools.tbx\ExtractMultiValuesToPoints" Date="20181123" Time="164802">ExtractMultiValuesToPoints 气象站_线性 "wv_30_0421_xianxing.dat wv_30_0421;WV__30_0827_xianxing.dat WV__30_082;WV_30_0928_xianxing.dat WV_30_0928;WV__30_1217_xianxing.dat WV__30_121;WV_30_0526_xianxing.dat WV_30_0526;wv_30_0713_xianxing.dat wv_30_0713" NONE</Process><Process ToolSource="c:\program files (x86)\arcgis\desktop10.1\ArcToolbox\Toolboxes\Spatial Analyst Tools.tbx\ExtractMultiValuesToPoints" Date="20190311" Time="152216">ExtractMultiValuesToPoints 气象站_线性 "out_00.dat out_00;out_00_0526.dat out_00_052;out_0102_00.dat out_0102_0;out_1217_00.dat out_1217_0;out_0928_00.dat out_0928_0;out_0421_00.dat out_0421_0" NONE</Process><Process ToolSource="c:\program files (x86)\arcgis\desktop10.1\ArcToolbox\Toolboxes\Spatial Analyst Tools.tbx\ExtractMultiValuesToPoints" Date="20190328" Time="144013">ExtractMultiValuesToPoints 气象站_线性 "out_0713_sebal.tif out_0713_s;out_0526.tif out_0526;out_0421.tif out_0421;out_0928.tif out_0928;out_1217.tif out_1217;out_0102.tif out_0102" NONE</Process></lineage></DataProperties></Esri></metadata>
